# Supplementary material for: Environmental variables driving horseshoe crab spawning behavior in a microtidal lagoon in Florida
Source: PLoS One. 2024 Jun 12;19(6):e0302433. doi: 10.1371/journal.pone.0302433 (PMC11168619; doi:10.1371/journal.pone.0302433)
Supplement: S1 Data — (CSV) [file pone.0302433.s001.csv]

Date	Start	Julian	Season	Location	PredTide	DateTime15	TideHeight	Moon	Wind	Kn	mpsH	Degree	DirectionH	Salinity	WaterTemp	AirTempF	AirTempC	Onshore	TotalCrabs	CpM	USGS	Tide
2/2/2019	0826	33	Spring	Brevard County Kelly Park	823	2/2/2019 8:30	0.3	0.06	0.7	1.36	0.69964384	221	SW	21.51	15.35	63.5	17.5	1	0	0	NA	0.3
2/3/2019	0903	34	Spring	Brevard County Kelly Park	903	2/3/2019 9:00	0.3	0.02	0.4	0.78	0.40126632	232	SW	21.51	16.96	60.8	16	1	0	0	NA	0.3
2/4/2019	1045	35	Spring	Brevard County Kelly Park	1030	2/4/2019 10:45	0.31	0	3.2	6.22	3.19984168	336	NNW	21.38	17.68	59	15	1	0	0	0.170688	0.170688
2/5/2019	1045	36	Spring	Brevard County Kelly Park	1016	2/5/2019 10:45	0.31	0	1.2	2.33	1.19865452	11	N	21.69	17.75	51.8	11	1	0	0	0.219456	0.219456
2/6/2019	1100	37	Spring	Brevard County Kelly Park	1051	2/6/2019 11:00	0.31	0.02	0.8	1.56	0.80253264	319	NW	21.41	18.15	57.2	14	1	0	0	0.225552	0.225552
2/7/2019	1127	38	Spring	Brevard County Kelly Park	1126	2/7/2019 11:30	0.31	0.05	0.4	0.78	0.40126632	330	NNW	21.43	18.54	57.2	14	1	0	0	0.219456	0.219456
2/8/2019	1205	39	Spring	Brevard County Kelly Park	1200	2/8/2019 12:00	0.3	0.1	1.5	3.69	1.89829836	312	NW	21.4	19.11	62.1	16.72222222	1	0	0	NA	0.3
2/9/2019	1235	40	Spring	Brevard County Kelly Park	1235	2/9/2019 12:30	0.29	0.16	6.6	12.83	6.60031652	344	NNW	21.47	19.37	61.3	16.27777778	1	0	0	NA	0.29
2/10/2019	1315	41	Spring	Brevard County Kelly Park	1312	2/10/2019 13:15	0.28	0.24	2.9	5.64	2.90146416	77	ENE	21.21	20.11	65.3	18.5	1	1492	2.503355705	0.219456	0.219456
2/11/2019	1354	42	Spring	Brevard County Kelly Park	1353	2/11/2019 14:00	0.27	0.33	2.3	2.14	1.10091016	108	ESE	21.16	21.03	69.8	21	1	59	0.098993289	0.280416	0.280416
2/12/2019	1449	43	Spring	Brevard County Kelly Park	1441	2/12/2019 14:45	0.26	0.43	2	4.08	2.09893152	152	SSE	21.09	22.59	69.1	20.61111111	1	685	1.149328859	0.286512	0.286512
2/13/2019	1542	44	Spring	Brevard County Kelly Park	1539	2/13/2019 15:45	0.26	0.53	5.8	8.75	4.501385	3	N	20.51	19.92	57.4	14.11111111	1	92	0.154362416	0.222504	0.222504
2/14/2019	1647	45	Spring	Brevard County Kelly Park	1647	2/14/2019 16:45	0.26	0.64	6	11.66	5.99841704	11	N	21.06	19.73	71.8	22.11111111	1	0	0	0.210312	0.210312
2/15/2019	1757	46	Spring	Brevard County Kelly Park	1757	2/15/2019 18:00	0.28	0.74	4	7.78	4.00237432	86	E	20.97	20.23	70.5	21.38888889	1	4	0.006711409	0.240792	0.240792
2/16/2019	0702	47	Spring	Brevard County Kelly Park	659	2/16/2019 7:00	0.31	0.83	1.2	0.97	0.49901068	259	W	21.04	19.55	62.4	16.88888889	1	0	0	0.256032	0.256032
2/17/2019	0805	48	Spring	Brevard County Kelly Park	752	2/17/2019 8:00	0.34	0.91	0.9	1.75	0.900277	177	S	21.04	20.41	64.2	17.88888889	1	0	0	0.25908	0.25908
2/18/2019	0844	49	Spring	Brevard County Kelly Park	844	2/18/2019 8:45	0.36	0.97	3.5	6.8	3.4982192	192	SSW	20.59	21.34	70.5	21.38888889	1	49	0.082214765	0.280416	0.280416
2/19/2019	1000	50	Spring	Brevard County Kelly Park	934	2/19/2019 10:00	0.38	1	3.6	7	3.601108	352	N	20.76	21.89	66.4	19.11111111	1	0	0	0.25908	0.25908
2/20/2019	1030	51	Spring	Brevard County Kelly Park	1022	2/20/2019 10:30	NA	0.99	1.7	3.11	1.59992084	113	ESE	20.83	22.94	67.6	19.77777778	1	1121	1.880872483	0.332232	0.332232
2/21/2019	1120	52	Spring	Brevard County Kelly Park	1109	2/21/2019 11:15	0.39	0.96	2.3	4.47	2.29956468	159	SSE	20.93	23.45	67.8	19.88888889	1	919	1.541946309	0.371856	0.371856
2/22/2019	1156	53	Spring	Brevard County Kelly Park	1155	2/22/2019 12:00	0.38	0.9	1	1.94	0.99802136	116	ESE	21.16	23.62	66	18.88888889	1	72	0.120805369	0.359664	0.359664
2/23/2019	1243	54	Spring	Brevard County Kelly Park	1243	2/23/2019 12:45	0.35	0.83	3.6	7	3.601108	159	SSE	21.19	24.91	70	21.11111111	1	317	0.531879195	0.387096	0.387096
2/24/2019	1332	55	Spring	Brevard County Kelly Park	1331	2/24/2019 13:30	0.33	0.73	7	13.61	7.00158284	209	SSW	20.75	25.16	71.6	22	1	18	0.030201342	0.399288	0.399288
2/25/2019	1423	56	Spring	Brevard County Kelly Park	1423	2/25/2019 14:30	0.3	0.63	6.4	12.44	6.39968336	7	N	21.41	22.8	65.8	18.77777778	1	0	0	0.216408	0.216408
2/26/2019	1522	57	Spring	Brevard County Kelly Park	1519	2/26/2019 15:15	0.28	0.53	3.6	7	3.601108	74	ENE	21.45	22.04	70.9	21.61111111	1	0	0	0.298704	0.298704
2/27/2019	1620	58	Spring	Brevard County Kelly Park	1620	2/27/2019 16:15	0.26	0.43	1.2	2.33	1.19865452	98	E	21.32	22.14	76.8	24.88888889	1	0	0	0.286512	0.286512
2/28/2019	1725	59	Spring	Brevard County Kelly Park	1724	2/28/2019 17:30	0.26	0.33	0.7	1.36	0.69964384	318	NW	21.42	23.6	71.6	22	1	0	0	0.268224	0.268224
3/1/2019	0652	60	Spring	Brevard County Kelly Park	647	3/1/2019 6:45	0.27	0.24	1.8	3.5	1.800554	201	SSW	21.5	22.56	66.6	19.22222222	1	0	0	0.277368	0.277368
3/2/2019	0711	61	Spring	Brevard County Kelly Park	710	3/2/2019 7:15	0.28	0.17	1	1.94	0.99802136	132	SE	21.41	23.2	66.7	19.27777778	1	1	0.001677852	0.283464	0.283464
3/3/2019	0757	62	Spring	Brevard County Kelly Park	755	3/3/2019 8:00	0.29	0.1	3.6	7	3.601108	184	S	21.37	23.51	72	22.22222222	1	0	0	0.283464	0.283464
3/4/2019	0837	63	Spring	Brevard County Kelly Park	835	3/4/2019 8:30	0.3	0.05	5.1	9.91	5.09814004	202	SSW	21.04	23.81	68.9	20.5	1	4	0.006711409	0.301752	0.301752
3/5/2019	0928	64	Spring	Brevard County Kelly Park	912	3/5/2019 9:30	0.31	0.02	1.4	2.72	1.39928768	350	N	21.31	23.72	63	17.22222222	1	0	0	0.27432	0.27432
3/6/2019	1010	65	Spring	Brevard County Kelly Park	947	3/6/2019 10:15	0.32	0	7.2	14	7.202216	315	NW	21.66	18.35	49.1	9.5	1	0	0	0.173736	0.173736
3/7/2019	1104	66	Spring	Brevard County Kelly Park	1022	3/7/2019 11:00	0.32	0	3.6	7	3.601108	332	NNW	21.78	17.68	52.7	11.5	1	0	0	0.19812	0.19812
3/8/2019	1117	67	Spring	Brevard County Kelly Park	1057	3/8/2019 11:15	0.32	0.02	2	4.08	2.09893152	59	ENE	21.87	17.95	57.7	14.27777778	1	0	0	0.280416	0.280416
3/9/2019	1131	68	Spring	Brevard County Kelly Park	1131	3/9/2019 11:30	0.31	0.06	1.2	2.33	1.19865452	342	NNW	21.88	19.36	60.1	15.61111111	1	0	0	0.292608	0.292608
3/10/2019	1306	69	Spring	Brevard County Kelly Park	1306	3/10/2019 13:00	0.3	0.12	0.5	0.97	0.49901068	358	N	21.89	20.96	71.8	22.11111111	1	12	0.020134228	0.323088	0.323088
3/11/2019	1342	70	Spring	Brevard County Kelly Park	1342	3/11/2019 13:45	0.29	0.19	3.2	6.22	3.19984168	216	SW	22.03	22.04	72	22.22222222	1	11	0.018456376	0.313944	0.313944
3/12/2019	1423	71	Spring	Brevard County Kelly Park	1423	3/12/2019 14:30	0.28	0.27	4.3	10.69	5.49940636	332	NNW	21.95	22.94	68.9	20.5	1	0	0	0.204216	0.204216
3/13/2019	1528	72	Spring	Brevard County Kelly Park	1304	3/13/2019 15:30	0.28	0.37	5.4	5.25	2.700831	76	ENE	22.02	23.25	71.2	21.77777778	1	200	0.33557047	0.3048	0.3048
3/14/2019	1623	73	Spring	Brevard County Kelly Park	1614	3/14/2019 16:30	0.27	0.48	4	7.78	4.00237432	151	SSE	21.95	22.63	74.3	23.5	1	624	1.046979866	0.341376	0.341376
3/18/2019	0841	77	Spring	Brevard County Kelly Park	830	3/18/2019 8:45	0.35	0.88	4.5	8.75	4.501385	338	NNW	22.25	20.7	62.8	17.11111111	1	0	0	0.134112	0.134112
3/19/2019	0930	78	Spring	Brevard County Kelly Park	930	3/19/2019 9:30	0.37	0.95	2.2	4.28	2.20182032	21	NNE	22.64	19.19	59.4	15.22222222	1	0	0	0.24384	0.24384
3/20/2019	1015	79	Spring	Brevard County Kelly Park	1011	3/20/2019 10:15	0.39	0.99	4.2	8.16	4.19786304	50	NE	22.08	18.77	62.6	17	1	0	0	0.27432	0.27432
3/21/2019	1100	80	Spring	Brevard County Kelly Park	1059	3/21/2019 11:00	0.4	1	2.8	5.44	2.79857536	313	NW	22.53	18.59	60.3	15.72222222	1	0	0	0.326136	0.326136
3/22/2019	1146	81	Spring	Brevard County Kelly Park	1144	3/22/2019 11:45	0.39	0.98	2.7	5.25	2.700831	283	WNW	22.61	18.91	56.8	13.77777778	1	0	0	0.362712	0.362712
3/23/2019	1250	82	Spring	Brevard County Kelly Park	1229	3/23/2019 12:45	0.38	0.93	2.8	5.44	2.79857536	210	NW	22.31	18.95	59.2	15.11111111	1	0	0	0.344424	0.344424
3/24/2019	1325	83	Spring	Brevard County Kelly Park	1315	3/24/2019 13:30	0.36	0.87	3.4	6.61	3.40047484	49	NE	22.43	20.37	69.3	20.72222222	1	0	0	0.347472	0.347472
3/25/2019	1315	84	Spring	Brevard County Kelly Park	1315	3/25/2019 13:15	0.33	0.79	2.1	4.08	2.09893152	154	SSE	22.57	21.03	75	23.88888889	1	0	0	0.347472	0.347472
3/26/2019	1450	85	Spring	Brevard County Kelly Park	1450	3/26/2019 14:45	0.31	0.69	3.4	6.61	3.40047484	282	WNW	22.58	22.62	71.6	22	1	0	0	0.298704	0.298704
3/27/2019	1630	86	Spring	Brevard County Kelly Park	1543	3/27/2019 16:30	0.28	0.6	2.5	NA	2.5	NA	NNW	21.98	21.11	NA	17.77777778	NA	0	0	0.100584	0.100584
3/28/2019	1643	87	Spring	Brevard County Kelly Park	1642	3/28/2019 16:45	0.27	0.5	3	NA	3	NA	N	22.37	21.04	NA	17.77777778	NA	1	0.001677852	0.262128	0.262128
3/29/2019	1801	88	Spring	Brevard County Kelly Park	1746	3/29/2019 18:00	0.26	0.4	5.5	10.69	5.49940636	58	ENE	22.48	22.04	74.8	23.77777778	1	0	0	0.393192	0.393192
3/31/2019	0731	90	Spring	Brevard County Kelly Park	730	3/31/2019 7:30	0.28	0.23	2.7	5.25	2.700831	191	S	22.38	21.87	68.9	20.5	1	8	0.013422819	0.41148	0.41148
4/1/2019	0817	91	Spring	Brevard County Kelly Park	817	4/1/2019 8:15	0.29	0.15	1.7	3.3	1.6976652	1	N	22.44	22.58	65.7	18.72222222	1	0	0	0.33528	0.33528
4/2/2019	0859	92	Spring	Brevard County Kelly Park	859	4/2/2019 9:00	0.31	0.09	1.7	3.3	1.6976652	141	SE	22.57	21.77	61.3	16.27777778	1	0	0	0.371856	0.371856
4/3/2019	0937	93	Spring	Brevard County Kelly Park	937	4/3/2019 9:30	0.32	0.05	3.3	6.41	3.29758604	5	N	22.83	20.73	59.9	15.5	1	0	0	0.323088	0.323088
4/4/2019	1020	94	Spring	Brevard County Kelly Park	1014	4/4/2019 10:15	0.33	0.01	1.3	2.53	1.30154332	20	NNE	22.85	21.15	62.4	16.88888889	1	0	0	0.377952	0.377952
4/5/2019	1051	95	Spring	Brevard County Kelly Park	1051	4/5/2019 10:45	0.34	0	3.2	6.22	3.19984168	146	SE	22.74	22.26	71.1	21.72222222	1	5	0.008389262	0.381	0.381
4/6/2019	1135	96	Spring	Brevard County Kelly Park	1127	4/6/2019 11:30	0.33	0.01	2.1	0.78	0.40126632	75	ENE	22.82	23.52	68.2	20.11111111	1	0	0	0.377952	0.377952
4/7/2019	1203	97	Spring	Brevard County Kelly Park	1200	4/7/2019 12:00	0.33	0.04	3.7	1.36	0.69964384	41	NE	22.98	24.37	72.9	22.72222222	1	2	0.003355705	0.377952	0.377952
4/8/2019	1240	98	Spring	Brevard County Kelly Park	1240	4/8/2019 12:45	0.32	0.08	2.7	5.25	2.700831	124	SE	22.87	26.19	75.4	24.11111111	1	21	0.035234899	0.359664	0.359664
4/9/2019	1320	99	Spring	Brevard County Kelly Park	1320	4/9/2019 13:15	0.32	0.15	6	11.66	5.99841704	179	S	22.19	26.42	74.1	23.38888889	1	76	0.127516779	0.387096	0.387096
4/10/2019	1411	100	Spring	Brevard County Kelly Park	1406	4/10/2019 14:15	0.31	0.23	3.4	6.61	3.40047484	223	SW	22.61	25.49	72.5	22.5	1	2	0.003355705	0.347472	0.347472
4/11/2019	1500	101	Spring	Brevard County Kelly Park	1450	4/11/2019 15:00	0.3	0.33	2.3	4.47	2.29956468	62	ENE	22.61	25.14	78.4	25.77777778	1	2	0.003355705	0.341376	0.341376
4/12/2019	1608	102	Spring	Brevard County Kelly Park	1603	4/12/2019 16:15	0.3	0.44	3.6	7	3.601108	153	SSE	22.64	27.21	80.6	27	1	10	0.016778523	0.387096	0.387096
4/13/2019	1722	103	Spring	Brevard County Kelly Park	1715	4/13/2019 17:15	0.3	0.55	5.8	11.27	5.79778388	129	SE	22.61	27.76	80.4	26.88888889	1	5	0.008389262	0.402336	0.402336
4/14/2019	0724	104	Spring	Brevard County Kelly Park	715	4/14/2019 7:30	0.32	0.66	5.4	10.5	5.401662	151	SSE	22.68	26.57	76.1	24.5	1	64	0.10738255	0.44196	0.44196
4/15/2019	0733	105	Spring	Brevard County Kelly Park	708	4/15/2019 7:30	0.34	0.76	6.2	12.05	6.1990502	236	SW	21.72	25.93	71.8	22.11111111	1	0	0	0.423672	0.423672
4/16/2019	0806	106	Spring	Brevard County Kelly Park	806	4/16/2019 8:00	0.36	0.86	2.5	4.86	2.50019784	357	N	22.72	24.58	65.1	18.38888889	1	0	0	0.307848	0.307848
4/17/2019	0905	107	Spring	Brevard County Kelly Park	856	4/17/2019 9:00	0.38	0.93	1.6	3.11	1.59992084	105	ESE	23.24	24.99	71.4	21.88888889	1	0	0	0.3048	0.3048
4/18/2019	1000	108	Spring	Brevard County Kelly Park	947	4/18/2019 10:00	0.39	0.98	3	5.83	2.99920852	125	SE	22.98	24.93	73.4	23	1	51	0.08557047	0.326136	0.326136
4/19/2019	1045	109	Spring	Brevard County Kelly Park	1034	4/19/2019 10:45	0.39	1	8.6	16.7	8.5912148	164	SSE	23.01	25.94	76.6	24.77777778	1	539	0.904362416	0.338328	0.338328
4/20/2019	1228	110	Spring	Brevard County Kelly Park	1119	4/20/2019 12:30	0.39	0.99	5.1	9.91	5.09814004	220	SW	22.07	24	66.2	19	1	3	0.005033557	0.381	0.381
4/21/2019	1200	111	Spring	Brevard County Kelly Park	1200	4/21/2019 12:00	0.37	0.96	2.8	5.64	2.90146416	232	SW	23.32	22.98	62.6	17	1	0	0	0.28956	0.28956
4/22/2019	1250	112	Spring	Brevard County Kelly Park	1248	4/22/2019 12:45	0.35	0.91	2	7.78	4.00237432	335	NNW	22.99	22.3	66.6	19.22222222	1	2	0.003355705	0.234696	0.234696
4/23/2019	1332	113	Spring	Brevard County Kelly Park	1332	4/23/2019 13:30	0.33	0.84	0.4	6.22	3.19984168	323	NW	23.16	23.25	71.8	22.11111111	1	0	0	0.19812	0.19812
4/24/2019	1419	114	Spring	Brevard County Kelly Park	1419	4/24/2019 14:15	0.31	0.75	2.1	2.72	1.39928768	160	SSE	23.21	23.47	75.2	24	1	0	0	0.19812	0.19812
4/25/2019	1510	115	Spring	Brevard County Kelly Park	1508	4/25/2019 15:15	0.29	0.66	3.1	9.33	4.79976252	147	SSE	23.17	25.47	77.7	25.38888889	1	0	0	0.231648	0.231648
4/26/2019	1604	116	Spring	Brevard County Kelly Park	1604	4/26/2019 16:00	0.28	0.57	2.5	13.8	7.0993272	190	S	23.07	26.01	76.1	24.5	1	2	0.003355705	0.240792	0.240792
4/27/2019	1706	117	Spring	Brevard County Kelly Park	1706	4/27/2019 17:00	0.27	0.47	3.1	9.14	4.70201816	70	ENE	23.23	25.64	79.3	26.27777778	1	0	0	0.173736	0.173736
4/28/2019	1805	118	Spring	Brevard County Kelly Park	1804	4/28/2019 18:00	0.27	0.38	2.2	7.39	3.80174116	80	E	23.59	26.89	78.8	26	1	0	0	0.19812	0.19812
4/29/2019	1905	119	Spring	Brevard County Kelly Park	1904	4/29/2019 19:00	0.28	0.29	4.5	10.89	5.60229516	74	ENE	23.83	26.82	79.9	26.61111111	1	0	0	0.192024	0.192024
4/30/2019	0730	120	Spring	Brevard County Kelly Park	729	4/30/2019 7:30	0.29	0.21	2	6.61	3.40047484	77	ENE	23.89	26	74.3	23.5	1	4	0.006711409	0.192024	0.192024
2/2/2019	0845	33	Spring	Brevard County Parrish Park North	823	2/2/2019 8:45	0.3	0.06	2.9	0.97	0.49901068	240	WSW	27.37	15.47	63.9	17.72222222	1	0	0	NA	0.3
2/3/2019	0903	34	Spring	Brevard County Parrish Park North	903	2/3/2019 9:00	0.3	0.02	1.4	0.78	0.40126632	232	SW	27.54	16.81	60.8	16	1	0	0	NA	0.3
2/4/2019	1010	35	Spring	Brevard County Parrish Park North	940	2/4/2019 10:15	0.31	0	6.4	5.83	2.99920852	336	NNW	27.84	16.87	59.2	15.11111111	1	32	0.05360134	0.170688	0.170688
2/5/2019	1016	36	Spring	Brevard County Parrish Park North	1016	2/5/2019 10:15	0.31	0	2.2	1.36	0.69964384	8	N	27.82	17.1	53.6	12	1	0	0	0.216408	0.216408
2/6/2019	1050	37	Spring	Brevard County Parrish Park North	1051	2/6/2019 10:45	0.31	0.02	1.3	0.97	0.49901068	319	NW	27.75	17.94	57.4	14.11111111	1	0	0	0.225552	0.225552
2/7/2019	1135	38	Spring	Brevard County Parrish Park North	1126	2/7/2019 11:30	0.31	0.05	1.3	0	0	5	N	27.8	19.01	57.6	14.22222222	1	0	0	0.219456	0.219456
2/8/2019	1200	39	Spring	Brevard County Parrish Park North	1200	2/8/2019 12:00	0.3	0.1	3.6	2.72	1.39928768	327	NNW	27.83	20.28	61	16.11111111	1	0	0	NA	0.3
2/9/2019	1235	40	Spring	Brevard County Parrish Park North	1230	2/9/2019 12:30	0.29	0.16	9	12.83	6.60031652	344	NNW	28.46	20.18	61.3	16.27777778	1	1464	2.452261307	NA	0.29
2/10/2019	1412	41	Spring	Brevard County Parrish Park North	1312	2/10/2019 14:15	0.28	0.24	7.8	4.08	2.09893152	95	E	27.92	20.58	64.9	18.27777778	0	3	0.005025126	0.222504	0.222504
2/11/2019	1400	42	Spring	Brevard County Parrish Park North	1350	2/11/2019 14:00	0.27	0.33	6.4	4.47	2.29956468	149	SSE	27.06	21.99	67.8	19.88888889	0	2	0.003350084	0.280416	0.280416
2/12/2019	1530	43	Spring	Brevard County Parrish Park North	1441	2/12/2019 15:30	0.26	0.43	3.7	4.67	2.40245348	153	SSE	26.98	22.69	71.1	21.72222222	0	2	0.003350084	0.295656	0.295656
2/13/2019	1555	44	Spring	Brevard County Parrish Park North	1539	2/13/2019 16:00	0.26	0.53	6.7	11.27	5.79778388	343	NNW	27.58	20.8	57.7	14.27777778	1	1750	2.931323283	0.222504	0.222504
2/14/2019	1647	45	Spring	Brevard County Parrish Park North	1647	2/14/2019 16:45	0.26	0.64	3.9	11.66	5.99841704	11	N	27.48	18.7	71.8	22.11111111	1	282	0.472361809	0.210312	0.210312
2/15/2019	1757	46	Spring	Brevard County Parrish Park North	1757	2/15/2019 18:00	0.28	0.74	1.9	7.78	4.00237432	86	E	27.11	21.32	70.5	21.38888889	0	0	0	0.240792	0.240792
2/16/2019	0810	47	Spring	Brevard County Parrish Park North	659	2/16/2019 8:15	0.31	0.83	2.3	1.75	0.900277	286	WNW	27.4	19.56	60.8	16	1	0	0	0.25908	0.25908
2/17/2019	0917	48	Spring	Brevard County Parrish Park North	920	2/17/2019 9:15	0.34	0.91	2.8	2.33	1.19865452	156	SSE	27.11	20.18	63	17.22222222	0	0	0	0.265176	0.265176
2/18/2019	0910	49	Spring	Brevard County Parrish Park North	844	2/18/2019 9:15	0.36	0.97	2.2	7.19	3.69885236	188	S	27.27	21.26	70.5	21.38888889	0	0	0	0.280416	0.280416
2/19/2019	1015	50	Spring	Brevard County Parrish Park North	844	2/19/2019 10:15	0.38	1	2	6.22	3.19984168	355	N	27.55	22.12	66.6	19.22222222	1	102	0.170854271	0.262128	0.262128
2/20/2019	1027	51	Spring	Brevard County Parrish Park North	1022	2/20/2019 10:30	0.9	0.99	5.6	3.11	1.59992084	113	ESE	26.62	22.94	67.6	19.77777778	0	2	0.003350084	0.332232	0.332232
2/21/2019	1109	52	Spring	Brevard County Parrish Park North	1109	2/21/2019 11:15	0.39	0.96	2.5	5.44	2.79857536	158	SSE	26.8	23.28	67.8	19.88888889	0	3	0.005025126	0.371856	0.371856
2/22/2019	1155	53	Spring	Brevard County Parrish Park North	1155	2/22/2019 12:00	0.38	0.9	2.1	1.94	0.99802136	116	ESE	26.61	24.01	66	18.88888889	0	0	0	0.359664	0.359664
2/23/2019	1243	54	Spring	Brevard County Parrish Park North	1243	2/23/2019 12:45	0.35	0.83	3.6	7	3.601108	159	SSE	26.15	25.9	70	21.11111111	0	0	0	0.387096	0.387096
2/24/2019	1410	55	Spring	Brevard County Parrish Park North	1331	2/24/2019 14:15	0.33	0.73	5.4	9.72	5.00039568	201	SSW	26.3	25.51	72.7	22.61111111	0	0	0	0.408432	0.408432
2/25/2019	1430	56	Spring	Brevard County Parrish Park North	1423	2/25/2019 14:30	0.3	0.63	2.7	14.77	7.59833788	5	N	27.31	22.85	67.1	19.5	1	966	1.618090452	0.216408	0.216408
2/26/2019	1625	57	Spring	Brevard County Parrish Park North	1519	2/26/2019 16:30	0.28	0.53	2.2	6.8	3.4982192	64	ENE	27.18	22.47	70.9	21.61111111	0	3	0.005025126	0.301752	0.301752
2/27/2019	1705	58	Spring	Brevard County Parrish Park North	NA	2/27/2019 17:00	0.26	0.43	1.3	0.78	0.40126632	131	SE	27.48	23.33	79	26.11111111	0	0	0	0.28956	0.28956
2/28/2019	1724	59	Spring	Brevard County Parrish Park North	1724	2/28/2019 17:30	0.26	0.33	0.9	3.69	1.89829836	298	WNW	27.31	22.7	71.6	22	1	0	0	0.268224	0.268224
3/1/2019	0655	60	Spring	Brevard County Parrish Park North	647	3/1/2019 7:00	0.27	0.24	0.4	3.3	1.6976652	217	SW	27.29	22.82	66.6	19.22222222	0	0	0	0.280416	0.280416
3/2/2019	0740	61	Spring	Brevard County Parrish Park North	710	3/2/2019 7:45	0.28	0.17	2	2.92	1.50217648	115	ESE	27.12	23.01	65.8	18.77777778	0	0	0	0.283464	0.283464
3/3/2019	0830	62	Spring	Brevard County Parrish Park North	755	3/3/2019 8:30	0.29	0.1	3.7	7.39	3.80174116	185	S	27.08	23.53	71.8	22.11111111	0	0	0	0.286512	0.286512
3/4/2019	0900	63	Spring	Brevard County Parrish Park North	835	3/4/2019 9:00	0.3	0.05	4.9	11.27	5.79778388	194	SSW	26.85	24.36	69.3	20.72222222	0	0	0	0.301752	0.301752
3/5/2019	0912	64	Spring	Brevard County Parrish Park North	912	3/5/2019 9:15	0.31	0.02	4.5	1.17	0.60189948	60	ENE	27.21	23.61	62.8	17.11111111	0	0	0	0.280416	0.280416
3/6/2019	0950	65	Spring	Brevard County Parrish Park North	947	3/6/2019 9:45	0.32	0	7.8	13.61	7.00158284	317	NW	28.17	19.33	49.3	9.611111111	1	0	0	0.18288	0.18288
3/7/2019	1030	66	Spring	Brevard County Parrish Park North	1022	3/7/2019 10:30	0.32	0	4.5	5.44	2.79857536	335	NNW	28.42	17.23	52.5	11.38888889	1	0	0	0.201168	0.201168
3/8/2019	1103	67	Spring	Brevard County Parrish Park North	1057	3/8/2019 11:00	0.32	0.02	1.1	3.89	2.00118716	57	ENE	28.17	17.85	57.4	14.11111111	0	0	0	0.280416	0.280416
3/9/2019	1308	68	Spring	Brevard County Parrish Park North	1131	3/9/2019 13:15	0.31	0.06	2.5	1.17	0.60189948	346	NNW	28.07	19.74	66.6	19.22222222	1	0	0	0.292608	0.292608
3/10/2019	1410	69	Spring	Brevard County Parrish Park North	1430	3/10/2019 14:15	0.3	0.12	3.8	2.92	1.50217648	149	SSE	27.67	22.88	75.2	24	0	0	0	0.33528	0.33528
3/11/2019	1415	70	Spring	Brevard County Parrish Park North	1342	3/11/2019 14:15	0.29	0.19	1.2	5.83	2.99920852	245	WSW	27.91	23.45	73.6	23.11111111	1	0	0	0.310896	0.310896
3/12/2019	1243	71	Spring	Brevard County Parrish Park North	1423	3/12/2019 12:45	0.28	0.27	6.1	8.16	4.19786304	344	NNW	28.29	23.17	68.4	20.22222222	1	1323	2.216080402	0.222504	0.222504
3/13/2019	1600	72	Spring	Brevard County Parrish Park North	1513	3/13/2019 16:00	0.28	0.37	5.9	6.41	3.29758604	80	E	28.11	22.74	71.8	22.11111111	0	6	0.010050251	0.310896	0.310896
3/14/2019	1645	73	Spring	Brevard County Parrish Park North	1614	3/14/2019 16:45	0.27	0.48	5.2	6.8	3.4982192	127	SE	27.88	22.96	73.6	23.11111111	0	1	0.001675042	0.341376	0.341376
3/15/2019	1726	74	Spring	Brevard County Parrish Park North	1726	3/15/2019 17:30	0.4	0.59	6.4	5.05	2.5979422	121	ESE	27.44	24.68	77.7	25.38888889	0	0	0	0.326136	0.326136
3/16/2019	1745	75	Spring	Brevard County Parrish Park North	1840	3/16/2019 17:45	0.4	0.69	5.7	4.47	2.29956468	331	NNW	28.28	24.14	74.8	23.77777778	1	887	1.485762144	0.246888	0.246888
3/17/2019	0830	76	Spring	Brevard County Parrish Park North	732	3/17/2019 8:30	0.4	0.8	5	9.14	4.70201816	332	NNW	28.79	22.51	65.5	18.61111111	1	4	0.006700168	0.240792	0.240792
3/18/2019	0905	77	Spring	Brevard County Parrish Park North	830	3/18/2019 9:00	0.35	0.88	6.2	8.36	4.30075184	346	NNW	29.18	20.31	62.6	17	1	77	0.128978224	0.13716	0.13716
3/19/2019	1030	78	Spring	Brevard County Parrish Park North	922	3/19/2019 10:30	0.37	0.95	3.3	2.72	1.39928768	20	NNE	28.41	18.21	59.4	15.22222222	1	0	0	0.252984	0.252984
3/20/2019	1035	79	Spring	Brevard County Parrish Park North	1011	3/20/2019 10:30	0.39	0.99	5.7	5.64	2.90146416	29	NNE	28.52	18.31	62.8	17.11111111	1	0	0	0.271272	0.271272
3/21/2019	1115	80	Spring	Brevard County Parrish Park North	1058	3/21/2019 11:15	0.4	1	2	5.05	2.5979422	306	NW	28.3	18.33	60.3	15.72222222	1	30	0.050251256	0.326136	0.326136
3/22/2019	1144	81	Spring	Brevard County Parrish Park North	1144	3/22/2019 11:45	0.39	0.98	3.3	5.25	2.700831	283	WNW	28.84	18.68	56.8	13.77777778	1	2	0.003350084	0.362712	0.362712
3/23/2019	1400	82	Spring	Brevard County Parrish Park North	1229	3/23/2019 14:00	0.38	0.93	3	3.89	2.00118716	323	NW	28.74	19.39	63.5	17.5	1	0	0	0.332232	0.332232
3/24/2019	1430	83	Spring	Brevard County Parrish Park North	1315	3/24/2019 14:30	0.36	0.87	1.8	5.64	2.90146416	64	ENE	28.45	20.09	71.4	21.88888889	0	0	0	0.36576	0.36576
3/25/2019	1500	84	Spring	Brevard County Parrish Park North	1401	3/25/2019 15:00	0.33	0.79	1.5	3.89	2.00118716	148	SSE	28.58	20.8	73.8	23.22222222	0	0	0	0.353568	0.353568
3/26/2019	1505	85	Spring	Brevard County Parrish Park North	1450	3/26/2019 15:00	0.31	0.69	3.7	7.39	3.80174116	276	W	28.73	22.54	72.1	22.27777778	1	4	0.006700168	0.292608	0.292608
3/27/2019	1545	86	Spring	Brevard County Parrish Park North	1543	3/27/2019 15:45	0.28	0.6	11.6	11.66	5.99841704	319	NW	29.29	20.77	59.9	15.5	1	906	1.51758794	0.13716	0.13716
3/28/2019	1642	87	Spring	Brevard County Parrish Park North	1642	3/28/2019 16:45	0.27	0.5	5.4	NA	0	NA		28.91	20.54	NA	17.77777778	NA	1477	2.474036851	0.262128	0.262128
3/29/2019	1750	88	Spring	Brevard County Parrish Park North	1746	3/29/2019 17:45	0.26	0.4	2.6	11.86	6.10130584	52	NE	29.4	20.86	74.7	23.72222222	0	167	0.279731993	0.393192	0.393192
3/30/2019	0730	89	Spring	Brevard County Parrish Park North	715	3/30/2019 7:30	0.3	0.31	2.3	2.53	1.30154332	81	E	29.15	20.5	66.4	19.11111111	0	0	0	0.417576	0.417576
3/31/2019	0805	90	Spring	Brevard County Parrish Park North	730	3/31/2019 8:00	0.28	0.23	1.3	4.67	2.40245348	209	SSW	28.8	21.86	68.5	20.27777778	0	0	0	0.414528	0.414528
4/1/2019	1410	91	Spring	Brevard County Parrish Park North	817	4/1/2019 14:15	0.29	0.15	4.1	7.78	4.00237432	340	NNW	29.1	22.59	68.9	20.5	1	1034	1.7319933	0.35052	0.35052
4/2/2019	1755	92	Spring	Brevard County Parrish Park North	859	4/2/2019 18:00	0.31	0.09	4.8	4.08	2.09893152	252	WSW	29.17	21.85	62.2	16.77777778	1	1025	1.716917923	0.347472	0.347472
4/2/2019	0945	92	Spring	Brevard County Parrish Park North	859	4/2/2019 9:45	0.31	0.09	0.8	5.05	2.5979422	304	NW	29.29	22.31	69.3	20.72222222	1	9	0.015075377	0.384048	0.384048
4/3/2019	1040	93	Spring	Brevard County Parrish Park North	935	4/3/2019 10:45	0.32	0.05	2.6	6.61	3.40047484	355	N	29.64	20.4	59.4	15.22222222	1	6	0.010050251	0.310896	0.310896
4/4/2019	1030	94	Spring	Brevard County Parrish Park North	1014	4/4/2019 10:30	0.33	0.01	2.8	3.11	1.59992084	26	NNE	29.5	20.99	61.7	16.5	1	0	0	0.381	0.381
4/5/2019	1245	95	Spring	Brevard County Parrish Park North	1127	4/5/2019 12:45	0.34	0	3	12.05	6.1990502	250	WSW	29.27	22.67	69.6	20.88888889	1	0	0	0.39624	0.39624
4/6/2019	1203	96	Spring	Brevard County Parrish Park North	1203	4/6/2019 12:00	0.33	0.01	1.6	3.11	1.59992084	64	ENE	29.03	23.92	71.2	21.77777778	0	0	0	0.381	0.381
4/7/2019	1215	97	Spring	Brevard County Parrish Park North	1203	4/7/2019 12:15	0.33	0.04	1.5	2.53	1.30154332	83	E	28.85	25.58	73.8	23.22222222	0	0	0	0.377952	0.377952
4/8/2019	1240	98	Spring	Brevard County Parrish Park North	1240	4/8/2019 12:45	0.32	0.08	2.6	5.25	2.700831	124	SE	28.63	26.46	75.4	24.11111111	0	0	0	0.359664	0.359664
4/9/2019	1500	99	Spring	Brevard County Parrish Park North	1320	4/9/2019 15:00	0.32	0.15	3.3	11.66	5.99841704	162	SSE	28.38	26.24	74.7	23.72222222	0	40	0.067001675	0.39624	0.39624
4/10/2019	1408	100	Spring	Brevard County Parrish Park North	1406	4/10/2019 14:15	0.31	0.23	2.5	6.61	3.40047484	223	SW	29.58	26.3	72.5	22.5	1	0	0	0.347472	0.347472
4/11/2019	1615	101	Spring	Brevard County Parrish Park North	1459	4/11/2019 16:15	0.3	0.33	2.6	3.5	1.800554	69	ENE	29.66	26	80.4	26.88888889	0	0	0	0.356616	0.356616
4/12/2019	1800	102	Spring	Brevard County Parrish Park North	1603	4/12/2019 18:00	0.3	0.44	4.6	9.33	4.79976252	141	SE	29.28	27.49	80.8	27.11111111	0	0	0	0.405384	0.405384
4/13/2019	1820	103	Spring	Brevard County Parrish Park North	1715	4/13/2019 18:15	0.3	0.55	4.6	8.36	4.30075184	128	SE	28.89	27.58	81.5	27.5	0	0	0	0.408432	0.408432
4/14/2019	0730	104	Spring	Brevard County Parrish Park North	658	4/14/2019 7:30	0.32	0.66	5.7	10.89	5.60229516	151	SSE	28.87	26.5	76.1	24.5	0	0	0	0.44196	0.44196
4/15/2019	0734	105	Spring	Brevard County Parrish Park North	734	4/15/2019 7:30	0.34	0.76	1.9	12.05	6.1990502	236	SW	28.82	25.77	71.8	22.11111111	1	0	0	0.423672	0.423672
4/16/2019	0915	106	Spring	Brevard County Parrish Park North	806	4/16/2019 9:15	0.36	0.86	3.1	4.08	2.09893152	9	N	29.45	24.78	62.8	17.11111111	1	0	0	0.298704	0.298704
4/17/2019	0925	107	Spring	Brevard County Parrish Park North	858	4/17/2019 9:30	0.38	0.93	1.3	2.92	1.50217648	103	ESE	29.56	24.96	71.6	22	0	0	0	0.301752	0.301752
4/18/2019	1030	108	Spring	Brevard County Parrish Park North	950	4/18/2019 10:30	0.39	0.98	4.1	7.39	3.80174116	120	ESE	29.13	25.4	73.6	23.11111111	0	0	0	0.332232	0.332232
4/19/2019	1110	109	Spring	Brevard County Parrish Park North	1034	4/19/2019 11:15	0.39	1	7.2	16.33	8.40087052	164	SSE	29.04	25.94	76.5	24.72222222	0	0	0	0.341376	0.341376
4/20/2019	1042	110	Spring	Brevard County Parrish Park North	1119	4/20/2019 10:45	0.39	0.99	5.1	6.22	3.19984168	219	SW	29.24	24.1	64.6	18.11111111	0	12	0.020100503	0.356616	0.356616
4/21/2019	1205	111	Spring	Brevard County Parrish Park North	1204	4/21/2019 12:00	0.37	0.96	2.8	5.64	2.90146416	232	SW	29.52	23.49	63.1	17.27777778	1	0	0	0.28956	0.28956
4/22/2019	1202	112	Spring	Brevard County Parrish Park North	1248	4/22/2019 12:00	0.35	0.91	2.6	6.8	3.4982192	331	NW	29.56	23.33	66	18.88888889	1	0	0	0.234696	0.234696
4/23/2019	1510	113	Spring	Brevard County Parrish Park North	1332	4/23/2019 15:15	0.33	0.84	1.5	5.25	2.700831	326	NW	29.68	25.08	74.7	23.72222222	1	0	0	0.185928	0.185928
4/24/2019	1455	114	Spring	Brevard County Parrish Park North	1420	4/24/2019 15:00	0.31	0.75	2	4.67	2.40245348	148	SSE	29.83	24.6	76.5	24.72222222	0	0	0	0.204216	0.204216
4/25/2019	1516	115	Spring	Brevard County Parrish Park North	1508	4/25/2019 15:15	0.29	0.66	2.3	9.14	4.70201816	154	SSE	29.66	25.93	77.7	25.38888889	0	0	0	0.231648	0.231648
4/26/2019	1624	116	Spring	Brevard County Parrish Park North	1604	4/26/2019 16:30	0.28	0.57	4.6	15.16	7.79897104	212	SSW	29.56	25.63	77.5	25.27777778	0	374	0.626465662	0.24384	0.24384
4/27/2019	1835	117	Spring	Brevard County Parrish Park North	1704	4/27/2019 18:30	0.27	0.47	1.5	8.94	4.59912936	69	ENE	30.02	26.02	78.6	25.88888889	0	0	0	0.18288	0.18288
4/28/2019	1930	118	Spring	Brevard County Parrish Park North	1806	4/28/2019 19:30	0.27	0.38	2.6	6.8	3.4982192	82	E	29.85	26.84	79.5	26.38888889	0	0	0	0.207264	0.207264
4/29/2019	1909	119	Spring	Brevard County Parrish Park North	1900	4/29/2019 19:15	0.28	0.29	1.3	10.11	5.20102884	84	E	29.96	26.63	80.1	26.72222222	0	0	0	0.192024	0.192024
4/30/2019	0740	120	Spring	Brevard County Parrish Park North	729	4/30/2019 7:45	0.29	0.21	1	7.58	3.89948552	82	E	29.86	26.01	74.3	23.5	0	0	0	0.195072	0.195072
